# Supplementary material for: Social vulnerability assessment under different extreme precipitation scenarios: A case study in Henan Province, China
Source: PLoS One. 2024 Mar 8;19(3):e0299956. doi: 10.1371/journal.pone.0299956 (PMC10923475; doi:10.1371/journal.pone.0299956)
Supplement: S1 File — (ZIP) [file pone.0299956.s001.zip]

Archive with 4 entries (4 files):
- computed data(EI,SI,RI, SoVI).xlsx
- original data--50a.xlsx
- original data--100a.xlsx
- original data--200a.xlsx
