# Supplementary material for: Social vulnerability assessment under different extreme precipitation scenarios: A case study in Henan Province, China
Source: PLoS One. 2024 Mar 8;19(3):e0299956. doi: 10.1371/journal.pone.0299956 (PMC10923475; doi:10.1371/journal.pone.0299956)
Supplement: S1 File — (ZIP) [file pone.0299956.s001.zip › computed data(EI,SI,RI, SoVI).xlsx]

## Sheet: 50a
city	EI	SI	RI	SoVI-50a
Zhengzhou	0.0521472	0.0633444	0.36805	0.313793
Kaifeng	0.0810634	0.0482532	0.390858	0.330853
Luoyang	0.0259756	0.0672094	0.429958	0.21673
Pingdingshan	0.100496	0.152283	0.349758	0.722725
Anyang	0.107431	0.123222	0.215557	1.07003
Hebi	0.102824	0.0523497	0.41415	0.37468
Xinxiang	0.121154	0.112	0.438102	0.532192
Jiaozuo	0.0490105	0.0513258	0.420999	0.238329
Puyang	0.0808674	0.123675	0.282992	0.722785
Xuchang	0.0550878	0.0861607	0.446471	0.316366
Luohe	0.130858	0.0825424	0.309486	0.689532
Sanmenxia	0	0.0613975	0.456796	0.134409
Nanyang	0.0757703	0.130853	0.289639	0.713384
Shangqiu	0.106745	0.109965	0.45156	0.479914
Xinyang	0.0986092	0.134782	0.373579	0.624743
Zhoukou	0.0832199	0.184128	0.430474	0.621055
Zhumadian	0.141935	0.150299	0.355298	0.822503
Jiyuan	0.0272499	0.0149383	0.378882	0.111349
											100a划分标准
											0	0.0575045
											0.0575045	0.144795
											0.144795	0.20457

## Sheet: 100a
city	EI	SI	RI	SoVI-100a
Zhengzhou	0.0692029	0.0633444	0.36805	0.360134
Kaifeng	0.102726	0.0482532	0.390858	0.386277
Luoyang	0.0400318	0.0672094	0.429958	0.249422
Pingdingshan	0.124952	0.152283	0.349758	0.792648
Anyang	0.135857	0.123222	0.215557	1.20191
Hebi	0.128832	0.0523497	0.41415	0.437479
Xinxiang	0.151737	0.112	0.438102	0.601999
Jiaozuo	0.0658702	0.0513258	0.420999	0.278376
Puyang	0.101158	0.123675	0.282992	0.794485
Xuchang	0.0724376	0.0861607	0.446471	0.355226
Luohe	0.162323	0.0825424	0.309486	0.7912
Sanmenxia	0.00999815	0.0613975	0.456796	0.156297
Nanyang	0.0940022	0.130853	0.289639	0.776331
Shangqiu	0.132819	0.109965	0.45156	0.537655
Xinyang	0.11194	0.134782	0.373579	0.660427
Zhoukou	0.104981	0.184128	0.430474	0.671606
Zhumadian	0.173301	0.150299	0.355298	0.910786
Jiyuan	0.0385223	0.0149383	0.378882	0.141101

## Sheet: 200a 
city	EI	SI	RI	SoVI-200a
Zhengzhou	0.0862586	0.0633444	0.36805	0.406474
Kaifeng	0.123899	0.0482532	0.390858	0.440446
Luoyang	0.0539116	0.0672094	0.429958	0.281704
Pingdingshan	0.14909	0.152283	0.349758	0.861661
Anyang	0.163989	0.123222	0.215557	1.33242
Hebi	0.154449	0.0523497	0.41415	0.499331
Xinxiang	0.182123	0.112	0.438102	0.671359
Jiaozuo	0.0827298	0.0513258	0.420999	0.318423
Puyang	0.120958	0.123675	0.282992	0.864452
Xuchang	0.0897873	0.0861607	0.446471	0.394086
Luohe	0.193396	0.0825424	0.309486	0.891601
Sanmenxia	0.0197022	0.0613975	0.456796	0.17754
Nanyang	0.111646	0.130853	0.289639	0.837248
Shangqiu	0.158696	0.109965	0.45156	0.594963
Xinyang	0.124095	0.134782	0.373579	0.692963
Zhoukou	0.126545	0.184128	0.430474	0.721701
Zhumadian	0.20457	0.150299	0.355298	0.998793
Jiyuan	0.0493046	0.0149383	0.378882	0.169559

## Sheet: EI
city	50a	100a	200a
Zhengzhou	0.0521472	0.0692029	0.0862586
Kaifeng	0.0810634	0.102726	0.123899
Luoyang	0.0259756	0.0400318	0.0539116
Pingdingshan	0.100496	0.124952	0.14909
Anyang	0.107431	0.135857	0.163989
Hebi	0.102824	0.128832	0.154449
Xinxiang	0.121154	0.151737	0.182123
Jiaozuo	0.0490105	0.0658702	0.0827298
Puyang	0.0808674	0.101158	0.120958
Xuchang	0.0550878	0.0724376	0.0897873
Luohe	0.130858	0.162323	0.193396
Sanmenxia	0	0.00999815	0.0197022
Nanyang	0.0757703	0.0940022	0.111646
Shangqiu	0.106745	0.132819	0.158696
Xinyang	0.0986092	0.11194	0.124095
Zhoukou	0.0832199	0.104981	0.126545
Zhumadian	0.141935	0.173301	0.20457
Jiyuan	0.0272499	0.0385223	0.0493046

## Sheet: SI
city	50a	100a	200a
Zhengzhou	0.0633444	0.0633444	0.0633444
Kaifeng	0.0482532	0.0482532	0.0482532
Luoyang	0.0672094	0.0672094	0.0672094
Pingdingshan	0.152283	0.152283	0.152283
Anyang	0.123222	0.123222	0.123222
Hebi	0.0523497	0.0523497	0.0523497
Xinxiang	0.112	0.112	0.112
Jiaozuo	0.0513258	0.0513258	0.0513258
Puyang	0.123675	0.123675	0.123675
Xuchang	0.0861607	0.0861607	0.0861607
Luohe	0.0825424	0.0825424	0.0825424
Sanmenxia	0.0613975	0.0613975	0.0613975
Nanyang	0.130853	0.130853	0.130853
Shangqiu	0.109965	0.109965	0.109965
Xinyang	0.134782	0.134782	0.134782
Zhoukou	0.184128	0.184128	0.184128
Zhumadian	0.150299	0.150299	0.150299
Jiyuan	0.0149383	0.0149383	0.0149383
	0.0149383

## Sheet: RI
city	50a	100a	200a
Zhengzhou	0.36805	0.36805	0.36805
Kaifeng	0.390858	0.390858	0.390858
Luoyang	0.429958	0.429958	0.429958
Pingdingshan	0.349758	0.349758	0.349758
Anyang	0.215557	0.215557	0.215557
Hebi	0.41415	0.41415	0.41415
Xinxiang	0.438102	0.438102	0.438102
Jiaozuo	0.420999	0.420999	0.420999
Puyang	0.282992	0.282992	0.282992
Xuchang	0.446471	0.446471	0.446471
Luohe	0.309486	0.309486	0.309486
Sanmenxia	0.456796	0.456796	0.456796
Nanyang	0.289639	0.289639	0.289639
Shangqiu	0.45156	0.45156	0.45156
Xinyang	0.373579	0.373579	0.373579
Zhoukou	0.430474	0.430474	0.430474
Zhumadian	0.355298	0.355298	0.355298
Jiyuan	0.378882	0.378882	0.378882

## Sheet: SoVI
city	50a	100a	200a
Zhengzhou	0.313793	0.360134	0.406474
Kaifeng	0.330853	0.386277	0.440446
Luoyang	0.21673	0.249422	0.281704
Pingdingshan	0.722725	0.792648	0.861661
Anyang	1.07003	1.20191	1.33242
Hebi	0.37468	0.437479	0.499331
Xinxiang	0.532192	0.601999	0.671359
Jiaozuo	0.238329	0.278376	0.318423
Puyang	0.722785	0.794485	0.864452
Xuchang	0.316366	0.355226	0.394086
Luohe	0.689532	0.7912	0.891601
Sanmenxia	0.134409	0.156297	0.17754
Nanyang	0.713384	0.776331	0.837248
Shangqiu	0.479914	0.537655	0.594963
Xinyang	0.624743	0.660427	0.692963
Zhoukou	0.621055	0.671606	0.721701
Zhumadian	0.822503	0.910786	0.998793
Jiyuan	0.111349	0.141101	0.169559
