# Supplementary material for: Social vulnerability assessment under different extreme precipitation scenarios: A case study in Henan Province, China
Source: PLoS One. 2024 Mar 8;19(3):e0299956. doi: 10.1371/journal.pone.0299956 (PMC10923475; doi:10.1371/journal.pone.0299956)
Supplement: S1 File — (ZIP) [file pone.0299956.s001.zip › original data--50a.xlsx]

## Sheet: Sheet2
city	X1	X2	X3	X4	X5	X6	X7	X8	X9	X10	X11	X12	X13	X14	X15
Zhengzhou	163.8	676.7	1.5429	0.486529	28.1	20.9	12415.1	4.11544	74.6613	42887	7.78	134	22591.1	1732	0.00698032
Kaifeng	193.3	589.3	1.3641	0.492754	37.8	-17.1	5486.28	3.125	52.5299	31868	8.28	1	36004.1	2960	0.00818056
Luoyang	137.1	603.4	1.7722	0.497167	33.9	-3.4	4703.47	3.51737	52.8562	39287	6.85	153	54277.6	1265	0.00687806
Pingdingshan	213.125	788.7	3.6438	0.49499	38.3	15.7	4317.31	6.21918	37.4549	34814	8.82	163	55290.6	3059	0.00896048
Anyang	220.2	480.9	3.1461	0.509124	37.7	-5.8	4643.13	8.21348	48.4966	35344	15.59	55	41204.4	3464	0.00995384
Hebi	215.5	461.7	1.4769	0.490446	33.7	-4.7	3806.17	3.61538	52.8854	33427	9.37	14	27643.3	815	0.00805106
Xinxiang	234.2	772.3	2.7481	0.496805	36.2	6.5	6446.07	4.79389	34.1861	34097	7	30	53147	1548	0.00799814
Jiaozuo	160.6	659.9	1.8974	0.497159	32	-18.6	5803.34	1.79487	53.9189	34432	9.59	28	18977.3	1476	0.0067835
Puyang	193.1	470.8	2.9531	0.503979	38.9	0.8	2944.67	8.85938	41.963	33643	13.46	0	31724.1	1581	0.0110845
Xuchang	166.8	715.6	1.8077	0.495434	37.3	7.3	3753.08	2.08462	36.2809	34962	7.27	24	47625.6	3257	0.00609893
Luohe	244.1	955.5	1.9118	0.49789	36.3	1.4	4083.14	3.92758	69.4538	34108	14.43	0	43713.1	1769	0.0070576
Sanmenxia	110.6	621.2	1.8	0.495098	32	-4.1	3348.04	2.09231	49.5128	32789	4.83	91	72352.9	1279	0.00890693
Nanyang	187.9	1089.1	3.0309	0.497942	40.4	5.7	4193.87	2.28395	39.7189	33910	10.04	508	69650.2	5315	0.00819664
Shangqiu	219.5	941.1	2.375	0.502558	39.4	4.3	3795.62	0.888158	24.6233	32853	7.25	15	49271.1	2234	0.00882797
Xinyang	211.2	1466.7	3.0686	0.503205	38.9	9	4939.34	4.08654	28.0128	30942	4.14	1115	39198.7	2848	0.00934939
Zhoukou	195.5	866.3	4.8608	0.506652	40.1	-1.2	3227.02	2.81013	29.1953	28864	9.91	0	31973.4	1161	0.0087854
Zhumadian	255.4	1110.4	3.09	0.503566	40.8	19.1	2976.44	1.49749	34.2913	30835	9.62	160	88017.1	3068	0.00983567
Jiyuan	138.4	581.5	0.9	0.493151	32.5	-23.6	4572.88	10.2231	68.1633	36795	8.92	19	82328.8	482	0.00604111

## Sheet: Sheet1
city	X1 +	X2+	X3+	X4+	X5+	X6-	X7-	X8-	X9-	X10-	X11-	X12-	X13-	X14-
Zhengzhou	163.8	1.5429	0.486529	0.281	0.209	12415.1	4.11544	74.6613	42887	7.78	134	22591.1	1732	0.00698032
Kaifeng	193.3	1.3641	0.492754	0.378	-0.171	5486.28	3.125	52.5299	31868	8.28	1	36004.1	2960	0.00818056
Luoyang	137.1	1.7722	0.497167	0.339	-0.034	4703.47	3.51737	52.8562	39287	6.85	153	54277.6	1265	0.00687806
Pingdingshan	213.125	3.6438	0.49499	0.383	0.157	4317.31	6.21918	37.4549	34814	8.82	163	55290.6	3059	0.00896048
Anyang	220.2	3.1461	0.509124	0.377	-0.058	4643.13	8.21348	48.4966	35344	15.59	55	41204.4	3464	0.00995384
Hebi	215.5	1.4769	0.490446	0.337	-0.047	3806.17	3.61538	52.8854	33427	9.37	14	27643.3	815	0.00805106
Xinxiang	234.2	2.7481	0.496805	0.362	0.065	6446.07	4.79389	34.1861	34097	7	30	53147	1548	0.00799814
Jiaozuo	160.6	1.8974	0.497159	0.32	-0.186	5803.34	1.79487	53.9189	34432	9.59	28	18977.3	1476	0.0067835
Puyang	193.1	2.9531	0.503979	0.389	0.008	2944.67	8.85938	41.963	33643	13.46	0	31724.1	1581	0.0110845
Xuchang	166.8	1.8077	0.495434	0.373	0.073	3753.08	2.08462	36.2809	34962	7.27	24	47625.6	3257	0.00609893
Luohe	244.1	1.9118	0.49789	0.363	0.014	4083.14	3.92758	69.4538	34108	14.43	0	43713.1	1769	0.0070576
Sanmenxia	110.6	1.8	0.495098	0.32	-0.041	3348.04	2.09231	49.5128	32789	4.83	91	72352.9	1279	0.00890693
Nanyang	187.9	3.0309	0.497942	0.404	0.057	4193.87	2.28395	39.7189	33910	10.04	508	69650.2	5315	0.00819664
Shangqiu	219.5	2.375	0.502558	0.394	0.043	3795.62	0.888158	24.6233	32853	7.25	15	49271.1	2234	0.00882797
Xinyang	211.2	3.0686	0.503205	0.389	0.09	4939.34	4.08654	28.0128	30942	4.14	1115	39198.7	2848	0.00934939
Zhoukou	195.5	4.8608	0.506652	0.401	-0.012	3227.02	2.81013	29.1953	28864	9.91	0	31973.4	1161	0.0087854
Zhumadian	255.4	3.09	0.503566	0.408	0.191	2976.44	1.49749	34.2913	30835	9.62	160	88017.1	3068	0.00983567
Jiyuan	138.4	0.9	0.493151	0.325	-0.236	4572.88	10.2231	68.1633	36795	8.92	19	82328.8	482	0.00604111
Mean	192.24	2.41052	0.498025	0.3635	0.00677778	4747.5	4.11933	46.0114	34214.3	9.06389	139.444	48055	2184.06	0.00822056
Max	319.3	4.8608	0.509124	0.408	0.209	12415.1	10.2231	74.6613	42887	15.59	1115	88017.1	5315	0.0110845
Min	110.6	0.9	0.486529	0.281	-0.236	2944.67	0.888158	24.6233	28864	4.14	0	18977.3	482	0.00604111
Standardization	X1	X2	X3	X4	X5	X6	X7	X8	X9	X10	X11	X12	X13	X14
Zhengzhou	0.254911	0.162316	0	0	1	0	0.654278	0	0	0.682096	0.879821	0.947656	0.741361	0.813772
Kaifeng	0.396263	0.117173	0.275475	0.76378	0.146067	0.731628	0.760379	0.442292	0.785781	0.638428	0.999103	0.753376	0.487275	0.575789
Luoyang	0.126977	0.220208	0.470809	0.456693	0.453933	0.814285	0.718346	0.43577	0.256721	0.763319	0.86278	0.488696	0.837989	0.834049
Pingdingshan	0.491255	0.692739	0.374452	0.80315	0.883146	0.855061	0.428917	0.743563	0.575697	0.591266	0.853812	0.474024	0.466791	0.421147
Anyang	0.525156	0.567082	1	0.755906	0.4	0.820656	0.215277	0.522897	0.537902	0	0.950673	0.678054	0.382992	0.224184
Hebi	0.502635	0.145652	0.173338	0.440945	0.424719	0.909032	0.707847	0.435186	0.674606	0.543231	0.987444	0.874478	0.931099	0.601468
Xinxiang	0.592238	0.466598	0.454786	0.637795	0.676404	0.630282	0.5816	0.808888	0.626827	0.750218	0.973094	0.505073	0.779433	0.611961
Jiaozuo	0.239578	0.251818	0.470453	0.307087	0.11236	0.698149	0.902869	0.414532	0.602938	0.524017	0.974888	1	0.794331	0.852798
Puyang	0.395304	0.518355	0.772279	0.850394	0.548315	1	0.146086	0.65347	0.659203	0.186026	1	0.815369	0.772605	0
Xuchang	0.269286	0.229171	0.394094	0.724409	0.694382	0.914638	0.87183	0.767025	0.565143	0.726638	0.978475	0.585047	0.425822	0.988536
Luohe	0.639674	0.255453	0.502814	0.645669	0.561798	0.879787	0.674403	0.104069	0.626043	0.10131	1	0.641717	0.733706	0.79845
Sanmenxia	0	0.227227	0.379235	0.307087	0.438202	0.957407	0.871006	0.502587	0.720103	0.939738	0.918386	0.226886	0.835092	0.431766
Nanyang	0.370388	0.537997	0.50512	0.968504	0.658427	0.868095	0.850476	0.698316	0.640163	0.484716	0.544395	0.266034	0	0.572602
Shangqiu	0.521802	0.3724	0.709378	0.889764	0.626966	0.910147	1	1	0.715539	0.728384	0.986547	0.561212	0.637492	0.44742
Xinyang	0.482032	0.547516	0.738039	0.850394	0.732584	0.789379	0.657375	0.932261	0.851815	1	0	0.707105	0.510449	0.344035
Zhoukou	0.406804	1	0.890585	0.944882	0.503371	0.970186	0.79411	0.908629	1	0.49607	1	0.811759	0.859508	0.455863
Zhumadian	0.693819	0.552919	0.754025	1	0.959551	0.996645	0.934726	0.806787	0.859445	0.521397	0.856502	0	0.464929	0.247614
Jiyuan	0.133206	0	0.293049	0.346457	0	0.828075	0	0.129861	0.434429	0.582533	0.98296	0.0823923	1	1
Weight	0.20457	0.12004	0.0139	0.03136	0.04386	0.01644	0.05033	0.05839	0.02433	0.16982	0.08971	0.0188	0.0885	0.06996
city	EI	SI	RI	SoVI-50a
Zhengzhou	0.0521472	0.0633444	0.36805	0.313793
Kaifeng	0.0810634	0.0482532	0.390858	0.330853
Luoyang	0.0259756	0.0672094	0.429958	0.21673
Pingdingshan	0.100496	0.152283	0.349758	0.722725
Anyang	0.107431	0.123222	0.215557	1.07003
Hebi	0.102824	0.0523497	0.41415	0.37468
Xinxiang	0.121154	0.112	0.438102	0.532192
Jiaozuo	0.0490105	0.0513258	0.420999	0.238329
Puyang	0.0808674	0.123675	0.282992	0.722785
Xuchang	0.0550878	0.0861607	0.446471	0.316366
Luohe	0.130858	0.0825424	0.309486	0.689532
Sanmenxia	0	0.0613975	0.456796	0.134409
Nanyang	0.0757703	0.130853	0.289639	0.713384
Shangqiu	0.106745	0.109965	0.45156	0.479914
Xinyang	0.0986092	0.134782	0.373579	0.624743
Zhoukou	0.0832199	0.184128	0.430474	0.621055
Zhumadian	0.141935	0.150299	0.355298	0.822503
Jiyuan	0.0272499	0.0149383	0.378882	0.111349
												暴露性
							城市	暴露性	敏感性	韧性	SoVI-50a
							安阳	0.107431	0.123222	0.215557	1.07003
							驻马店	0.141935	0.150299	0.355298	0.822503
							濮阳	0.0808674	0.123675	0.282992	0.722785
							平顶山	0.100496	0.152283	0.349758	0.722725
							南阳	0.0757703	0.130853	0.289639	0.713384
							漯河	0.130858	0.0825424	0.309486	0.689532
							信阳	0.0986092	0.134782	0.373579	0.624743
							周口	0.0832199	0.184128	0.430474	0.621055
							新乡	0.121154	0.112	0.438102	0.532192
							商丘	0.106745	0.109965	0.45156	0.479914
							鹤壁	0.102824	0.0523497	0.41415	0.37468
							开封	0.0810634	0.0482532	0.390858	0.330853
							许昌	0.0550878	0.0861607	0.446471	0.316366
							郑州	0.0521472	0.0633444	0.36805	0.313793
							焦作	0.0490105	0.0513258	0.420999	0.238329
							洛阳	0.0259756	0.0672094	0.429958	0.21673
							三门峡	0	0.0613975	0.456796	0.134409
							济源	0.0272499	0.0149383	0.378882	0.111349
							均值	0.0800247	0.0971516	0.377923
								日最大降雨量少，远低于均值192.24。济源最低110.导致暴露性小，排名后四个
								敏感性低，排序后四个。济源最低.各指标中，人口密度低于均值，济源0.9.老幼年比例低，约32%，低于均值36.4%，固定资产增速负增长
								韧性较高，高于均值，三门峡韧性最高。医疗卫生保障水平较高，万人病床位数均多于均值。济源万人医疗机构数最多。此外，人均GDP高，均高于均值34214.平均每万人人均客运量高，保障了极端降水时人员安全转移。
								exposures were low ranking the last four with day max precipitation far lower than the average.
								Sensitivities were low ranking the last four.among the indexes,population densities were lower than the average, with Jiyuan the lowest 0.9.Proportion of old and young was around32%,lowerthan the average 36.4%. Investment growth rates of industrial fixed assets were negative.
								Resiliences were higher than the average,witht Sanmenxia the highest.the medical condition was better,Number of hospital beds every ten thousands people were more than the average. In addition,average disposable income of residents was higher thanthe average. Highway passenger volume every ten thousands people was larger than the average, which guarantee the emergency transfer during extreme prec…
								城市	韧性
	200a	6高，10中，2低	5高，11中，2低	200a				安阳	0.215557
	100a	6高，10中，2低	2高，12中，4低	100a				濮阳	0.282992
	50a	2高,12中，4低	1高，13中，4低	50a				南阳	0.289639
城市	SoVI-50a	50a划分标准	100a划分标准					漯河	0.309486
安阳	1.07003	高	高					平顶山	0.349758
驻马店	0.822503	高	中					驻马店	0.355298
濮阳	0.722785	中	中					郑州	0.36805
平顶山	0.722725	中	中					信阳	0.373579
南阳	0.713384	中	中					济源	0.378882
漯河	0.689532	中	中					开封	0.390858
信阳	0.624743	中	中					鹤壁	0.41415
周口	0.621055	中	中					焦作	0.420999
新乡	0.532192	中	中	低 4	0.111349	0.24513		洛阳	0.429958
商丘	0.479914	中	中	中12	0.24513	0.758801		周口	0.430474
鹤壁	0.37468	中	中	高 2	0.758801	高		新乡	0.438102
开封	0.330853	中	中					许昌	0.446471
许昌	0.316366	中	中					商丘	0.45156
郑州	0.313793	中	中					三门峡	0.456796
焦作	0.238329	低	低
洛阳	0.21673	低	低
三门峡	0.134409	低	低
济源	0.111349	低	低
均值	0.501965
标准差	0.256835
均值+标准差	0.758801
均值	0.501965
标准差	0.256835
均值-标准差	0.24513
城市	SoVI-100a	50a划分标准	100a划分标准
安阳	1.20191	高	高
驻马店	0.910786	高	高
濮阳	0.794485	高	中
平顶山	0.792648	高	中
漯河	0.7912	高	中	低 2	0.111349	0.24513
南阳	0.776331	高	中	中 10	0.24513	0.758801
周口	0.671606	中	中	高 6	0.758801	高
信阳	0.660427	中	中
新乡	0.601999	中	中
商丘	0.537655	中	中
鹤壁	0.437479	中	中
开封	0.386277	中	中
郑州	0.360134	中	中
许昌	0.355226	中	中
焦作	0.278376	中	低
洛阳	0.249422	中	低
三门峡	0.156297	低	低
济源	0.141101	低	低
均值	0.561298			低	0.111349	0.281365
标准差	0.279933		100a 划分标准	中	0.281365	0.841231
均值+标准差	0.841231			高	0.841231	1.33242
均值	0.561298
标准差	0.279933
均值-标准差	0.281365
城市	SoVI-200a	50a划分标准	100a划分标准
安阳	1.33242	高	高
驻马店	0.998793	高	高
漯河	0.891601	高	高
濮阳	0.864452	高	高
平顶山	0.861661	高	高	低2	0.111349	0.24513
南阳	0.837248	高	中	中10	0.24513	0.758801
周口	0.721701	中	中	高 6	0.758801	高
信阳	0.692963	中	中
新乡	0.671359	中	中
商丘	0.594963	中	中
鹤壁	0.499331	中	中
开封	0.440446	中	中
郑州	0.406474	中	中
许昌	0.394086	中	中
焦作	0.318423	中	中
洛阳	0.281704	中	中
三门峡	0.17754	低	低
济源	0.169559	低	低
城市	EI-50a	EI-100a	EI-200a
郑州	0.0521472	0.0692029	0.0862586
开封	0.0810634	0.102726	0.123899
洛阳	0.0259756	0.0400318	0.0539116
平顶山	0.100496	0.124952	0.14909
安阳	0.107431	0.135857	0.163989
鹤壁	0.102824	0.128832	0.154449
新乡	0.121154	0.151737	0.182123
焦作	0.0490105	0.0658702	0.0827298
濮阳	0.0808674	0.101158	0.120958
许昌	0.0550878	0.0724376	0.0897873
漯河	0.130858	0.162323	0.193396
三门峡	0	0.00999815	0.0197022
南阳	0.0757703	0.0940022	0.111646
商丘	0.106745	0.132819	0.158696
信阳	0.0986092	0.11194	0.124095
周口	0.0832199	0.104981	0.126545
驻马店	0.141935	0.173301	0.20457
济源	0.0272499	0.0385223	0.0493046
城市	EI-50a	排序
驻马店	0.141935	1
漯河	0.130858	2
新乡	0.121154	3
安阳	0.107431	4
商丘	0.106745	5
鹤壁	0.102824	6
平顶山	0.100496	7
信阳	0.0986092	8
周口	0.0832199	9
开封	0.0810634	10
濮阳	0.0808674	11
南阳	0.0757703	12
许昌	0.0550878	13
郑州	0.0521472	14
焦作	0.0490105	15
济源	0.0272499	16
洛阳	0.0259756	17
三门峡	0	18
城市	EI-100a	排序
驻马店	0.173301	1
漯河	0.162323	2
新乡	0.151737	3
安阳	0.135857	4
商丘	0.132819	5
鹤壁	0.128832	6
平顶山	0.124952	7
信阳	0.11194	8
周口	0.104981	9
开封	0.102726	10
濮阳	0.101158	11
南阳	0.0940022	12
许昌	0.0724376	13
郑州	0.0692029	14
焦作	0.0658702	15
洛阳	0.0400318	16
济源	0.0385223	17
三门峡	0.00999815	18
城市	EI-200a	排序
驻马店	0.20457	1
漯河	0.193396	2
新乡	0.182123	3
安阳	0.163989	4
商丘	0.158696	5
鹤壁	0.154449	6
平顶山	0.14909	7
周口	0.126545	8
信阳	0.124095	9
开封	0.123899	10
濮阳	0.120958	11
南阳	0.111646	12
许昌	0.0897873	13
郑州	0.0862586	14
焦作	0.0827298	15
洛阳	0.0539116	16
济源	0.0493046	17
三门峡	0.0197022	18
