# Supplementary material for: Social vulnerability assessment under different extreme precipitation scenarios: A case study in Henan Province, China
Source: PLoS One. 2024 Mar 8;19(3):e0299956. doi: 10.1371/journal.pone.0299956 (PMC10923475; doi:10.1371/journal.pone.0299956)
Supplement: S1 File — (ZIP) [file pone.0299956.s001.zip › original data--100a.xlsx]

## Sheet: Sheet2
city	X1	X2	X3	X4	X5	X6	X7	X8	X9	X10	X11	X12	X13	X14	X15
Zhengzhou	181.2	676.7	1.5429	0.486529	28.1	20.9	12415.1	4.11544	74.6613	42887	7.78	134	22591.1	1732	0.00698032
Kaifeng	215.4	589.3	1.3641	0.492754	37.8	-17.1	5486.28	3.125	52.5299	31868	8.28	1	36004.1	2960	0.00818056
Luoyang	151.44	603.4	1.7722	0.497167	33.9	-3.4	4703.47	3.51737	52.8562	39287	6.85	153	54277.6	1265	0.00687806
Pingdingshan	238.075	788.7	3.6438	0.49499	38.3	15.7	4317.31	6.21918	37.4549	34814	8.82	163	55290.6	3059	0.00896048
Anyang	249.2	480.9	3.1461	0.509124	37.7	-5.8	4643.13	8.21348	48.4966	35344	15.59	55	41204.4	3464	0.00995384
Hebi	242.033	461.7	1.4769	0.490446	33.7	-4.7	3806.17	3.61538	52.8854	33427	9.37	14	27643.3	815	0.00805106
Xinxiang	265.4	772.3	2.7481	0.496805	36.2	6.5	6446.07	4.79389	34.1861	34097	7	30	53147	1548	0.00799814
Jiaozuo	177.8	659.9	1.8974	0.497159	32	-18.6	5803.34	1.79487	53.9189	34432	9.59	28	18977.3	1476	0.0067835
Puyang	213.8	470.8	2.9531	0.503979	38.9	0.8	2944.67	8.85938	41.963	33643	13.46	0	31724.1	1581	0.0110845
Xuchang	184.5	715.6	1.8077	0.495434	37.3	7.3	3753.08	2.08462	36.2809	34962	7.27	24	47625.6	3257	0.00609893
Luohe	276.2	955.5	1.9118	0.49789	36.3	1.4	4083.14	3.92758	69.4538	34108	14.43	0	43713.1	1769	0.0070576
Sanmenxia	120.8	621.2	1.8	0.495098	32	-4.1	3348.04	2.09231	49.5128	32789	4.83	91	72352.9	1279	0.00890693
Nanyang	206.5	1089.1	3.0309	0.497942	40.4	5.7	4193.87	2.28395	39.7189	33910	10.04	508	69650.2	5315	0.00819664
Shangqiu	246.1	941.1	2.375	0.502558	39.4	4.3	3795.62	0.888158	24.6233	32853	7.25	15	49271.1	2234	0.00882797
Xinyang	224.8	1466.7	3.0686	0.503205	38.9	9	4939.34	4.08654	28.0128	30942	4.14	1115	39198.7	2848	0.00934939
Zhoukou	217.7	866.3	4.8608	0.506652	40.1	-1.2	3227.02	2.81013	29.1953	28864	9.91	0	31973.4	1161	0.0087854
Zhumadian	287.4	1110.4	3.09	0.503566	40.8	19.1	2976.44	1.49749	34.2913	30835	9.62	160	88017.1	3068	0.00983567
Jiyuan	149.9	581.5	0.9	0.493151	32.5	-23.6	4572.88	10.2231	68.1633	36795	8.92	19	82328.8	482	0.00604111

## Sheet: Sheet1
city	X1+	X2+	X3+	X4+	X5+	X6-	X7-	X8-	X9-	X10-	X11-	X12-	X13-	X14-
Zhengzhou	181.2	1.5429	0.486529	0.281	0.209	12415.1	4.11544	74.6613	42887	7.78	134	22591.1	1732	0.00698032
Kaifeng	215.4	1.3641	0.492754	0.378	-0.171	5486.28	3.125	52.5299	31868	8.28	1	36004.1	2960	0.00818056
Luoyang	151.44	1.7722	0.497167	0.339	-0.034	4703.47	3.51737	52.8562	39287	6.85	153	54277.6	1265	0.00687806
Pingdingshan	238.075	3.6438	0.49499	0.383	0.157	4317.31	6.21918	37.4549	34814	8.82	163	55290.6	3059	0.00896048
Anyang	249.2	3.1461	0.509124	0.377	-0.058	4643.13	8.21348	48.4966	35344	15.59	55	41204.4	3464	0.00995384
Hebi	242.033	1.4769	0.490446	0.337	-0.047	3806.17	3.61538	52.8854	33427	9.37	14	27643.3	815	0.00805106
Xinxiang	265.4	2.7481	0.496805	0.362	0.065	6446.07	4.79389	34.1861	34097	7	30	53147	1548	0.00799814
Jiaozuo	177.8	1.8974	0.497159	0.32	-0.186	5803.34	1.79487	53.9189	34432	9.59	28	18977.3	1476	0.0067835
Puyang	213.8	2.9531	0.503979	0.389	0.008	2944.67	8.85938	41.963	33643	13.46	0	31724.1	1581	0.0110845
Xuchang	184.5	1.8077	0.495434	0.373	0.073	3753.08	2.08462	36.2809	34962	7.27	24	47625.6	3257	0.00609893
Luohe	276.2	1.9118	0.49789	0.363	0.014	4083.14	3.92758	69.4538	34108	14.43	0	43713.1	1769	0.0070576
Sanmenxia	120.8	1.8	0.495098	0.32	-0.041	3348.04	2.09231	49.5128	32789	4.83	91	72352.9	1279	0.00890693
Nanyang	206.5	3.0309	0.497942	0.404	0.057	4193.87	2.28395	39.7189	33910	10.04	508	69650.2	5315	0.00819664
Shangqiu	246.1	2.375	0.502558	0.394	0.043	3795.62	0.888158	24.6233	32853	7.25	15	49271.1	2234	0.00882797
Xinyang	224.8	3.0686	0.503205	0.389	0.09	4939.34	4.08654	28.0128	30942	4.14	1115	39198.7	2848	0.00934939
Zhoukou	217.7	4.8608	0.506652	0.401	-0.012	3227.02	2.81013	29.1953	28864	9.91	0	31973.4	1161	0.0087854
Zhumadian	287.4	3.09	0.503566	0.408	0.191	2976.44	1.49749	34.2913	30835	9.62	160	88017.1	3068	0.00983567
Jiyuan	149.9	0.9	0.493151	0.325	-0.236	4572.88	10.2231	68.1633	36795	8.92	19	82328.8	482	0.00604111
MAX	319.3	4.8608	0.509124	0.408	0.209	12415.1	10.2231	74.6613	42887	15.59	1115	88017.1	5315	0.0110845
MIN	110.6	0.9	0.486529	0.281	-0.236	2944.67	0.888158	24.6233	28864	4.14	0	18977.3	482	0.00604111
Standardization	X1	X2	X3	X4	X5	X6	X7	X8	X9	X10	X11	X12	X13	X14
Zhengzhou	0.338285	0.162316	0	0	1	0	0.654278	0	0	0.682096	0.879821	0.947656	0.741361	0.813772
Kaifeng	0.502156	0.117173	0.275475	0.76378	0.146067	0.731628	0.760379	0.442292	0.785781	0.638428	0.999103	0.753376	0.487275	0.575789
Luoyang	0.195688	0.220208	0.470809	0.456693	0.453933	0.814285	0.718346	0.43577	0.256721	0.763319	0.86278	0.488696	0.837989	0.834049
Pingdingshan	0.610805	0.692739	0.374452	0.80315	0.883146	0.855061	0.428917	0.743563	0.575697	0.591266	0.853812	0.474024	0.466791	0.421147
Anyang	0.664111	0.567082	1	0.755906	0.4	0.820656	0.215277	0.522897	0.537902	0	0.950673	0.678054	0.382992	0.224184
Hebi	0.629772	0.145652	0.173338	0.440945	0.424719	0.909032	0.707847	0.435186	0.674606	0.543231	0.987444	0.874478	0.931099	0.601468
Xinxiang	0.741735	0.466598	0.454786	0.637795	0.676404	0.630282	0.5816	0.808888	0.626827	0.750218	0.973094	0.505073	0.779433	0.611961
Jiaozuo	0.321993	0.251818	0.470453	0.307087	0.11236	0.698149	0.902869	0.414532	0.602938	0.524017	0.974888	1	0.794331	0.852798
Puyang	0.49449	0.518355	0.772279	0.850394	0.548315	1	0.146086	0.65347	0.659203	0.186026	1	0.815369	0.772605	0
Xuchang	0.354097	0.229171	0.394094	0.724409	0.694382	0.914638	0.87183	0.767025	0.565143	0.726638	0.978475	0.585047	0.425822	0.988536
Luohe	0.793483	0.255453	0.502814	0.645669	0.561798	0.879787	0.674403	0.104069	0.626043	0.10131	1	0.641717	0.733706	0.79845
Sanmenxia	0.048874	0.227227	0.379235	0.307087	0.438202	0.957407	0.871006	0.502587	0.720103	0.939738	0.918386	0.226886	0.835092	0.431766
Nanyang	0.459511	0.537997	0.50512	0.968504	0.658427	0.868095	0.850476	0.698316	0.640163	0.484716	0.544395	0.266034	0	0.572602
Shangqiu	0.649257	0.3724	0.709378	0.889764	0.626966	0.910147	1	1	0.715539	0.728384	0.986547	0.561212	0.637492	0.44742
Xinyang	0.547197	0.547516	0.738039	0.850394	0.732584	0.789379	0.657375	0.932261	0.851815	1	0	0.707105	0.510449	0.344035
Zhoukou	0.513177	1	0.890585	0.944882	0.503371	0.970186	0.79411	0.908629	1	0.49607	1	0.811759	0.859508	0.455863
Zhumadian	0.847149	0.552919	0.754025	1	0.959551	0.996645	0.934726	0.806787	0.859445	0.521397	0.856502	0	0.464929	0.247614
Jiyuan	0.188309	0	0.293049	0.346457	0	0.828075	0	0.129861	0.434429	0.582533	0.98296	0.0823923	1	1
Weight	0.20457	0.12004	0.0139	0.03136	0.04386	0.01644	0.05033	0.05839	0.02433	0.16982	0.08971	0.0188	0.0885	0.06996
city	EI	SI	RI	SoVI-100a
Zhengzhou	0.0692029	0.0633444	0.36805	0.360134
Kaifeng	0.102726	0.0482532	0.390858	0.386277
Luoyang	0.0400318	0.0672094	0.429958	0.249422
Pingdingshan	0.124952	0.152283	0.349758	0.792648
Anyang	0.135857	0.123222	0.215557	1.20191
Hebi	0.128832	0.0523497	0.41415	0.437479
Xinxiang	0.151737	0.112	0.438102	0.601999
Jiaozuo	0.0658702	0.0513258	0.420999	0.278376
Puyang	0.101158	0.123675	0.282992	0.794485
Xuchang	0.0724376	0.0861607	0.446471	0.355226
Luohe	0.162323	0.0825424	0.309486	0.7912
Sanmenxia	0.00999815	0.0613975	0.456796	0.156297
Nanyang	0.0940022	0.130853	0.289639	0.776331
Shangqiu	0.132819	0.109965	0.45156	0.537655
Xinyang	0.11194	0.134782	0.373579	0.660427
Zhoukou	0.104981	0.184128	0.430474	0.671606
Zhumadian	0.173301	0.150299	0.355298	0.910786
Jiyuan	0.0385223	0.0149383	0.378882	0.141101
