# Supplementary material for: Social vulnerability assessment under different extreme precipitation scenarios: A case study in Henan Province, China
Source: PLoS One. 2024 Mar 8;19(3):e0299956. doi: 10.1371/journal.pone.0299956 (PMC10923475; doi:10.1371/journal.pone.0299956)
Supplement: S1 File — (ZIP) [file pone.0299956.s001.zip › original data--200a.xlsx]

## Sheet: Sheet2
city	X1	X2	X3	X4	X5	X6	X7	X8	X9	X10	X11	X12	X13	X14	X15
Zhengzhou	198.6	676.7	1.5429	0.486529	28.1	20.9	12415.1	4.11544	74.6613	42887	7.78	134	22591.1	1732	0.00698032
Kaifeng	237	589.3	1.3641	0.492754	37.8	-17.1	5486.28	3.125	52.5299	31868	8.28	1	36004.1	2960	0.00818056
Luoyang	165.6	603.4	1.7722	0.497167	33.9	-3.4	4703.47	3.51737	52.8562	39287	6.85	153	54277.6	1265	0.00687806
Pingdingshan	262.7	788.7	3.6438	0.49499	38.3	15.7	4317.31	6.21918	37.4549	34814	8.82	163	55290.6	3059	0.00896048
Anyang	277.9	480.9	3.1461	0.509124	37.7	-5.8	4643.13	8.21348	48.4966	35344	15.59	55	41204.4	3464	0.00995384
Hebi	268.167	461.7	1.4769	0.490446	33.7	-4.7	3806.17	3.61538	52.8854	33427	9.37	14	27643.3	815	0.00805106
Xinxiang	296.4	772.3	2.7481	0.496805	36.2	6.5	6446.07	4.79389	34.1861	34097	7	30	53147	1548	0.00799814
Jiaozuo	195	659.9	1.8974	0.497159	32	-18.6	5803.34	1.79487	53.9189	34432	9.59	28	18977.3	1476	0.0067835
Puyang	234	470.8	2.9531	0.503979	38.9	0.8	2944.67	8.85938	41.963	33643	13.46	0	31724.1	1581	0.0110845
Xuchang	202.2	715.6	1.8077	0.495434	37.3	7.3	3753.08	2.08462	36.2809	34962	7.27	24	47625.6	3257	0.00609893
Luohe	307.9	955.5	1.9118	0.49789	36.3	1.4	4083.14	3.92758	69.4538	34108	14.43	0	43713.1	1769	0.0070576
Sanmenxia	130.7	621.2	1.8	0.495098	32	-4.1	3348.04	2.09231	49.5128	32789	4.83	91	72352.9	1279	0.00890693
Nanyang	224.5	1089.1	3.0309	0.497942	40.4	5.7	4193.87	2.28395	39.7189	33910	10.04	508	69650.2	5315	0.00819664
Shangqiu	272.5	941.1	2.375	0.502558	39.4	4.3	3795.62	0.888158	24.6233	32853	7.25	15	49271.1	2234	0.00882797
Xinyang	237.2	1466.7	3.0686	0.503205	38.9	9	4939.34	4.08654	28.0128	30942	4.14	1115	39198.7	2848	0.00934939
Zhoukou	239.7	866.3	4.8608	0.506652	40.1	-1.2	3227.02	2.81013	29.1953	28864	9.91	0	31973.4	1161	0.0087854
Zhumadian	319.3	1110.4	3.09	0.503566	40.8	19.1	2976.44	1.49749	34.2913	30835	9.62	160	88017.1	3068	0.00983567
Jiyuan	160.9	581.5	0.9	0.493151	32.5	-23.6	4572.88	10.2231	68.1633	36795	8.92	19	82328.8	482	0.00604111

## Sheet: Sheet1
city	X1+	X2+	X3+	X4+	X5+	X6-	X7-	X8-	X9-	X10-	X11-	X12-	X13-	X14-
Zhengzhou	198.6	1.5429	0.486529	0.281	0.209	12415.1	4.11544	74.6613	42887	7.78	134	22591.1	1732	0.00698032
Kaifeng	237	1.3641	0.492754	0.378	-0.171	5486.28	3.125	52.5299	31868	8.28	1	36004.1	2960	0.00818056
Luoyang	165.6	1.7722	0.497167	0.339	-0.034	4703.47	3.51737	52.8562	39287	6.85	153	54277.6	1265	0.00687806
Pingdingshan	262.7	3.6438	0.49499	0.383	0.157	4317.31	6.21918	37.4549	34814	8.82	163	55290.6	3059	0.00896048
Anyang	277.9	3.1461	0.509124	0.377	-0.058	4643.13	8.21348	48.4966	35344	15.59	55	41204.4	3464	0.00995384
Hebi	268.167	1.4769	0.490446	0.337	-0.047	3806.17	3.61538	52.8854	33427	9.37	14	27643.3	815	0.00805106
Xinxiang	296.4	2.7481	0.496805	0.362	0.065	6446.07	4.79389	34.1861	34097	7	30	53147	1548	0.00799814
Jiaozuo	195	1.8974	0.497159	0.32	-0.186	5803.34	1.79487	53.9189	34432	9.59	28	18977.3	1476	0.0067835
Puyang	234	2.9531	0.503979	0.389	0.008	2944.67	8.85938	41.963	33643	13.46	0	31724.1	1581	0.0110845
Xuchang	202.2	1.8077	0.495434	0.373	0.073	3753.08	2.08462	36.2809	34962	7.27	24	47625.6	3257	0.00609893
Luohe	307.9	1.9118	0.49789	0.363	0.014	4083.14	3.92758	69.4538	34108	14.43	0	43713.1	1769	0.0070576
Sanmenxia	130.7	1.8	0.495098	0.32	-0.041	3348.04	2.09231	49.5128	32789	4.83	91	72352.9	1279	0.00890693
Nanyang	224.5	3.0309	0.497942	0.404	0.057	4193.87	2.28395	39.7189	33910	10.04	508	69650.2	5315	0.00819664
Shangqiu	272.5	2.375	0.502558	0.394	0.043	3795.62	0.888158	24.6233	32853	7.25	15	49271.1	2234	0.00882797
Xinyang	237.2	3.0686	0.503205	0.389	0.09	4939.34	4.08654	28.0128	30942	4.14	1115	39198.7	2848	0.00934939
Zhoukou	239.7	4.8608	0.506652	0.401	-0.012	3227.02	2.81013	29.1953	28864	9.91	0	31973.4	1161	0.0087854
Zhumadian	319.3	3.09	0.503566	0.408	0.191	2976.44	1.49749	34.2913	30835	9.62	160	88017.1	3068	0.00983567
Jiyuan	160.9	0.9	0.493151	0.325	-0.236	4572.88	10.2231	68.1633	36795	8.92	19	82328.8	482	0.00604111
Max	319.3	4.8608	0.509124	0.408	0.209	12415.1	10.2231	74.6613	42887	15.59	1115	88017.1	5315	0.0110845
Min	110.6	0.9	0.486529	0.281	-0.236	2944.67	0.888158	24.6233	28864	4.14	0	18977.3	482	0.00604111
Standardization	X1	X2	X3	X4	X5	X6	X7	X8	X9	X10	X11	X12	X13	X14
Zhengzhou	0.421658	0.162316	0	0	1	0	0.654278	0	0	0.682096	0.879821	0.947656	0.741361	0.813772
Kaifeng	0.605654	0.117173	0.275475	0.76378	0.146067	0.731628	0.760379	0.442292	0.785781	0.638428	0.999103	0.753376	0.487275	0.575789
Luoyang	0.263536	0.220208	0.470809	0.456693	0.453933	0.814285	0.718346	0.43577	0.256721	0.763319	0.86278	0.488696	0.837989	0.834049
Pingdingshan	0.728797	0.692739	0.374452	0.80315	0.883146	0.855061	0.428917	0.743563	0.575697	0.591266	0.853812	0.474024	0.466791	0.421147
Anyang	0.801629	0.567082	1	0.755906	0.4	0.820656	0.215277	0.522897	0.537902	0	0.950673	0.678054	0.382992	0.224184
Hebi	0.754991	0.145652	0.173338	0.440945	0.424719	0.909032	0.707847	0.435186	0.674606	0.543231	0.987444	0.874478	0.931099	0.601468
Xinxiang	0.890273	0.466598	0.454786	0.637795	0.676404	0.630282	0.5816	0.808888	0.626827	0.750218	0.973094	0.505073	0.779433	0.611961
Jiaozuo	0.404408	0.251818	0.470453	0.307087	0.11236	0.698149	0.902869	0.414532	0.602938	0.524017	0.974888	1	0.794331	0.852798
Puyang	0.591279	0.518355	0.772279	0.850394	0.548315	1	0.146086	0.65347	0.659203	0.186026	1	0.815369	0.772605	0
Xuchang	0.438908	0.229171	0.394094	0.724409	0.694382	0.914638	0.87183	0.767025	0.565143	0.726638	0.978475	0.585047	0.425822	0.988536
Luohe	0.945376	0.255453	0.502814	0.645669	0.561798	0.879787	0.674403	0.104069	0.626043	0.10131	1	0.641717	0.733706	0.79845
Sanmenxia	0.0963105	0.227227	0.379235	0.307087	0.438202	0.957407	0.871006	0.502587	0.720103	0.939738	0.918386	0.226886	0.835092	0.431766
Nanyang	0.545759	0.537997	0.50512	0.968504	0.658427	0.868095	0.850476	0.698316	0.640163	0.484716	0.544395	0.266034	0	0.572602
Shangqiu	0.775755	0.3724	0.709378	0.889764	0.626966	0.910147	1	1	0.715539	0.728384	0.986547	0.561212	0.637492	0.44742
Xinyang	0.606612	0.547516	0.738039	0.850394	0.732584	0.789379	0.657375	0.932261	0.851815	1	0	0.707105	0.510449	0.344035
Zhoukou	0.618591	1	0.890585	0.944882	0.503371	0.970186	0.79411	0.908629	1	0.49607	1	0.811759	0.859508	0.455863
Zhumadian	1	0.552919	0.754025	1	0.959551	0.996645	0.934726	0.806787	0.859445	0.521397	0.856502	0	0.464929	0.247614
Jiyuan	0.241016	0	0.293049	0.346457	0	0.828075	0	0.129861	0.434429	0.582533	0.98296	0.0823923	1	1
weight	0.20457	0.12004	0.0139	0.03136	0.04386	0.01644	0.05033	0.05839	0.02433	0.16982	0.08971	0.0188	0.0885	0.06996
city	EI	SI	RI	SoVI-200a
Zhengzhou	0.0862586	0.0633444	0.36805	0.406474
Kaifeng	0.123899	0.0482532	0.390858	0.440446
Luoyang	0.0539116	0.0672094	0.429958	0.281704
Pingdingshan	0.14909	0.152283	0.349758	0.861661
Anyang	0.163989	0.123222	0.215557	1.33242
Hebi	0.154449	0.0523497	0.41415	0.499331
Xinxiang	0.182123	0.112	0.438102	0.671359
Jiaozuo	0.0827298	0.0513258	0.420999	0.318423
Puyang	0.120958	0.123675	0.282992	0.864452
Xuchang	0.0897873	0.0861607	0.446471	0.394086
Luohe	0.193396	0.0825424	0.309486	0.891601
Sanmenxia	0.0197022	0.0613975	0.456796	0.17754
Nanyang	0.111646	0.130853	0.289639	0.837248
Shangqiu	0.158696	0.109965	0.45156	0.594963
Xinyang	0.124095	0.134782	0.373579	0.692963
Zhoukou	0.126545	0.184128	0.430474	0.721701
Zhumadian	0.20457	0.150299	0.355298	0.998793
Jiyuan	0.0493046	0.0149383	0.378882	0.169559
